# Supplementary material for: CHI3L1 on fibrinolytic system imbalance in chronic rhinosinusitis with nasal polyp
Source: Front Immunol. 2024 Jun 21;15:1410948. doi: 10.3389/fimmu.2024.1410948 (PMC11224434; doi:10.3389/fimmu.2024.1410948)
Supplement: Supplementary file 4 [file Table_1.xlsx]

## Sheet: Sup. 1 Patients info
	NGS, Microarray analysis						Single cell analysis
	GSE23552		GSE36830		GSE179265		GSA (HRA000772)		Korea University_ENT
Tissue	Normal (UP, IT)	CRSwNP	Normal (UP)	CRSwNP(UT,NP)	Normal	CRSwNP(NP)	Normal	eCRSwNP	Normal (UP)	CRSwNP
Samples	13	21	6	12	7	17	5	6	19	34
Gender (Female, Male)	5F, 8M	12F, 9M	4F, 2M	4F, 8M	4F, 3M	5F, 12M	4F, 1M	3F, 3M	9F, 10M	16F, 18M
Age (mean±SD)	34±12.36	39±12.86	36±6 (mean±SEM)	38±5 (mean±SEM)	56±14	45±18	46.8±17.2	46.8±16.2	34±12.35	37.91±10.83
Allergic rhinitis, no.	-	-	-	-	-	-	0/5	6/6	2/19	9/34
Asthma, no.	0/13	21/21	0/6	2/12	0/7	5/17	0/5	6/6	0/19	12/34
Aspirin sensitivity, no	0/13	10/21	-	-	0/7	0/17	0/5	3/6	0/19	5/34
