# Supplementary material for: CHI3L1 on fibrinolytic system imbalance in chronic rhinosinusitis with nasal polyp
Source: Front Immunol. 2024 Jun 21;15:1410948. doi: 10.3389/fimmu.2024.1410948 (PMC11224434; doi:10.3389/fimmu.2024.1410948)
Supplement: Supplementary file 5 [file Table_2.xlsx]

## Sheet: Sup. 2 Primer info
Primer		Sequence (5’ – 3’)
SERPINE1	Forward	GCACCACAGACGCGATCTT
	Reverse	ACCTCTGAAAAGTCCACTTGC
PLAT	Forward	AGCGAGCCAAGGTGTTTCAA
	Reverse	CTTCCCAGCAAATCCTTCGGG
PLAU	Forward	CTGTCACCTACGTGTGTGGAG
	Reverse	TGAGCGACCCAGGTAGACG
PLAUR	Forward	GAGCTATCGGACTGGCTTGAA
	Reverse	CGGCTTCGGGAATAGGTGAC
CHI3L1	Forward	GAAGACTCTCTTGTCTGTCGGA
	Reverse	AATGGCGGTACTGACTTGATG
CLC	Forward	TCTACTGTGACAATCAAAGGGC
	Reverse	CACGACGACCAAAGCACAC
IL4	Forward	CGGCAACTTTGTCCACGGA
	Reverse	TCTGTTACGGTCAACTCGGTG
IL5	Forward	TCTACTCATCGAACTCTGCTGA
	Reverse	CCCTTGCACAGTTTGACTCTC
IL6	Forward	CCTGAACCTTCCAAAGATGGC
	Reverse	TTCACCAGGCAAGTCTCCTCA
IL8	Forward	ACTGAGAGTGATTGAGAGTGGAC
	Reverse	AACCCTCTGCACCCAGTTTTC
IL13	Forward	GAAGGCTCCGCTCTGCAAT
	Reverse	TCCAGGGCTGCACAGTACA
IL13RA2	Forward	GGGCATTGAAGCGAAGATACA
	Reverse	GCCCAGGAACTTTGAACTTCTG
GAPDH	Forward	GGAGCGAGATCCCTCCAAAA
	Reverse	GGCTGTTGTCATACTTCTCATG
