# Supplementary material for: CHI3L1 on fibrinolytic system imbalance in chronic rhinosinusitis with nasal polyp
Source: Front Immunol. 2024 Jun 21;15:1410948. doi: 10.3389/fimmu.2024.1410948 (PMC11224434; doi:10.3389/fimmu.2024.1410948)
Supplement: Supplementary file 6 [file Table_3.xlsx]

## Sheet: GSE23552_GO
Unnamed: 0	Direction	adj.Pval	nGenes	Pathways	Genes
1	Down regulated	6.53e-19	23	Axoneme assembly	ZMYND10 DNAH5 TEKT2 RP1 SPAG1 TTC26 IQCG ARMC2 DNAH7 DNAL1 DNAI1 LRRC6 FOXJ1 LRRC49 MNS1 CCDC65 SPAG16 SPEF2 LRGUK SPAG17 RSPH1 CCDC103 DNAI2
2	Down regulated	8.08e-18	53	Cilium organization	ZMYND10 IFT88 DNAH5 TEKT2 IFT74 CCDC113 CLUAP1 RP1 SPAG1 TTC26 MAK RAB23 NME5 IQCG IFT46 ARMC2 DNAH7 DNAL1 ODF2L DNAI1 IFT81 LRRC6 FOXJ1 SPATA6 LCA5 TTC29 LRRC49 IFT172 MNS1 CCDC65 NPHP1 SPAG16 CETN2 PCDH15 SPEF2 LRGUK SPAG17 LCA5L WDR19 RSPH1 UBXN10 BBS5 LZTFL1 IQUB TMEM67 CCDC103 TEKT1 DYNLRB2 TCTN2 DNAI2 DMD TRAF3IP1 TMEM231
3	Down regulated	1.36e-16	50	Cilium assembly	ZMYND10 IFT88 DNAH5 TEKT2 IFT74 CCDC113 CLUAP1 RP1 SPAG1 TTC26 MAK RAB23 NME5 IQCG IFT46 ARMC2 DNAH7 DNAL1 ODF2L DNAI1 IFT81 LRRC6 FOXJ1 SPATA6 LRRC49 IFT172 MNS1 CCDC65 NPHP1 SPAG16 CETN2 PCDH15 SPEF2 LRGUK SPAG17 WDR19 RSPH1 UBXN10 BBS5 LZTFL1 IQUB TMEM67 CCDC103 TEKT1 DYNLRB2 TCTN2 DNAI2 DMD TRAF3IP1 TMEM231
4	Down regulated	2.5e-16	48	Microtubule-based movement	ZMYND10 DNAH9 IFT88 DNAH5 SPA17 TEKT2 IFT74 CLUAP1 DNAH11 TTC26 MAK NME5 IQCG DNAH6 IFT46 ARMC2 DNAH7 DNAI1 IFT81 LRRC6 RGN LCA5 TTC29 IFT172 MNS1 KIF21A CCDC65 SPAG16 ROPN1L DLG2 ENKUR SPEF2 SPAG17 FMN2 LCA5L WDR19 DNAH3 NEK10 KIF6 CCDC103 TEKT1 DYNLRB2 ZBBX DNAI2 DNAH12 DNAH2 TRAF3IP1 DNAH10
5	Down regulated	4.94e-15	24	Microtubule bundle formation	ZMYND10 DNAH5 TEKT2 RP1 SPAG1 TTC26 IQCG ARMC2 DNAH7 DNAL1 DNAI1 LRRC6 FOXJ1 LRRC49 MNS1 CCDC65 SPAG16 SPEF2 LRGUK SPAG17 TPPP3 RSPH1 CCDC103 DNAI2
6	Down regulated	9.35e-13	26	Cilium movement	ZMYND10 DNAH9 DNAH5 SPA17 TEKT2 DNAH11 NME5 IQCG ARMC2 DNAH7 DNAI1 LRRC6 RGN TTC29 MNS1 CCDC65 SPAG16 ROPN1L ENKUR SPEF2 SPAG17 NEK10 CCDC103 TEKT1 ZBBX DNAI2
7	Down regulated	1.61e-12	56	Cell projection assembly	ZMYND10 SCIN IFT88 DNAH5 PFN2 OPHN1 TEKT2 IFT74 CCDC113 CLUAP1 RP1 SPAG1 TTC26 MAK RAB23 NME5 IQCG IFT46 ARMC2 DNAH7 DNAL1 ODF2L DNAI1 IFT81 LRRC6 FOXJ1 SPATA6 LRRC49 IFT172 MNS1 CCDC65 NPHP1 SPAG16 SLIT2 CETN2 PCDH15 GPM6A SPEF2 LRGUK SPAG17 WDR19 RSPH1 UBXN10 BBS5 LZTFL1 IQUB TMEM67 CCDC103 TEKT1 DYNLRB2 TCTN2 LPAR3 DNAI2 DMD TRAF3IP1 TMEM231
8	Down regulated	1.85e-12	55	Plasma membrane bounded cell projection assembly	ZMYND10 IFT88 DNAH5 PFN2 OPHN1 TEKT2 IFT74 CCDC113 CLUAP1 RP1 SPAG1 TTC26 MAK RAB23 NME5 IQCG IFT46 ARMC2 DNAH7 DNAL1 ODF2L DNAI1 IFT81 LRRC6 FOXJ1 SPATA6 LRRC49 IFT172 MNS1 CCDC65 NPHP1 SPAG16 SLIT2 CETN2 PCDH15 GPM6A SPEF2 LRGUK SPAG17 WDR19 RSPH1 UBXN10 BBS5 LZTFL1 IQUB TMEM67 CCDC103 TEKT1 DYNLRB2 TCTN2 LPAR3 DNAI2 DMD TRAF3IP1 TMEM231
9	Down regulated	2.5e-11	69	Microtubule-based process	ZMYND10 DNAH9 IFT88 DNAH5 SPA17 TEKT2 EFHC1 IFT74 CLUAP1 RP1 SPAG1 DNAH11 TTC26 MAK NME5 IQCG DNAH6 IFT46 ARMC2 DNAH7 DNAL1 DNAI1 IFT81 GNAI1 LRRC6 FOXJ1 RGN HOOK1 LCA5 TTC29 LRRC49 TTLL7 IFT172 MNS1 KIF21A CCDC65 SPAG16 ROPN1L CETN2 DLG2 DIXDC1 ENKUR SPEF2 LRGUK SPAG17 FMN2 LCA5L WDR19 DNAH3 TPPP3 RSPH1 PRKAA2 NEK10 KIF6 TMEM67 CCDC68 CCDC103 TEKT1 ULK4 DYNLRB2 ZBBX DNAI2 DNAH12 EFHC2 DNAH2 TRAF…
10	Down regulated	7.34e-11	12	Axonemal dynein complex assembly	ZMYND10 DNAH5 TEKT2 SPAG1 DNAH7 DNAL1 DNAI1 LRRC6 LRRC49 CCDC65 CCDC103 DNAI2
11	Down regulated	4.91e-10	21	Cilium or flagellum-dependent cell motility	DNAH5 TEKT2 EFHC1 DNAH11 IQCG DNAH6 ARMC2 DNAH7 DNAI1 LRRC6 RGN MNS1 CCDC65 SPAG16 ROPN1L ENKUR SPEF2 DNAH3 TEKT1 EFHC2 DNAH2
12	Down regulated	4.91e-10	21	Cilium-dependent cell motility	DNAH5 TEKT2 EFHC1 DNAH11 IQCG DNAH6 ARMC2 DNAH7 DNAI1 LRRC6 RGN MNS1 CCDC65 SPAG16 ROPN1L ENKUR SPEF2 DNAH3 TEKT1 EFHC2 DNAH2
13	Down regulated	1.06e-09	12	Epithelial cilium movement involved in extracellular fluid movement	DNAH5 SPA17 DNAH11 NME5 DNAI1 LRRC6 SPAG16 ROPN1L SPEF2 SPAG17 NEK10 CCDC103
14	Down regulated	5.75e-09	12	Extracellular transport	DNAH5 SPA17 DNAH11 NME5 DNAI1 LRRC6 SPAG16 ROPN1L SPEF2 SPAG17 NEK10 CCDC103
15	Down regulated	1.35e-08	26	Microtubule-based transport	IFT88 DNAH5 SPA17 IFT74 CLUAP1 DNAH11 TTC26 MAK NME5 IFT46 DNAI1 IFT81 LRRC6 LCA5 IFT172 SPAG16 ROPN1L DLG2 SPEF2 SPAG17 LCA5L WDR19 NEK10 CCDC103 DYNLRB2 TRAF3IP1
16	Up regulated	2.47e-107	324	Immune system process	FGR TMEM176A SKAP2 CCL26 NOS2 STAB1 CD4 BTK PLAUR TYROBP WAS SLC11A1 MARCO BIRC3 SLAMF7 TNFRSF1B LCP2 CYBA CYFIP2 PRDM1 SLC2A3 CD84 SPI1 BCL3 KCNAB2 ABCC9 FCGR2B STK10 ST6GAL1 PAG1 ICAM3 IL4R APBB1IP GPR137B CST7 PILRA FTL PTHLH ICAM1 CD209 MCOLN1 NLRC4 OSM MFNG HMOX1 GZMB PYGL RIN3 LGMN HIF1A MMP9 SLA2 CTSZ RASSF2 SIRPB1 HCK TLR8 ELF4 CORO1A CCL22 COTL1 CRISPLD2 SLC7A5 RIPK2 RELB FCER2 CLC TGFB1…
17	Up regulated	9.09e-101	274	Immune response	FGR CCL26 NOS2 STAB1 CD4 BTK PLAUR TYROBP WAS SLC11A1 MARCO BIRC3 SLAMF7 TNFRSF1B LCP2 CYBA CYFIP2 PRDM1 SLC2A3 CD84 SPI1 BCL3 KCNAB2 ABCC9 FCGR2B STK10 ST6GAL1 PAG1 ICAM3 IL4R APBB1IP CST7 PILRA FTL PTHLH ICAM1 CD209 MCOLN1 NLRC4 OSM MFNG HMOX1 GZMB PYGL LGMN MMP9 SLA2 CTSZ SIRPB1 HCK TLR8 ELF4 CORO1A CCL22 COTL1 CRISPLD2 SLC7A5 RIPK2 RELB FCER2 CLC TGFB1 CD79A JAK3 PIK3CG CCL24 SERPINE1 TNFSF8 …
18	Up regulated	2.18e-77	199	Cell activation	FGR SKAP2 CD4 BTK PLAUR TYROBP WAS SLC11A1 SLAMF7 TNFRSF1B LCP2 CYBA PRDM1 SLC2A3 GNA15 CD84 SPI1 BCL3 KCNAB2 FCGR2B STK10 PAG1 IL4R APBB1IP GPR137B CST7 FTL ICAM1 CD209 MFNG HMOX1 PYGL MMP9 SLA2 CTSZ SIRPB1 ELF4 TIMP1 CORO1A COTL1 CRISPLD2 RIPK2 RELB CLC TGFB1 CD79A JAK3 NAMPT PIK3CG TNFSF8 DOCK8 P2RX1 CCL2 COL1A1 CTSC SELPLG BIN2 PTPN6 CLEC4A CD83 TREML2 ITK ARSB CD86 IL1A GCA FN1 IL1RL1 IL18R1…
19	Up regulated	7.16e-77	187	Leukocyte activation	FGR SKAP2 CD4 BTK PLAUR TYROBP WAS SLC11A1 SLAMF7 TNFRSF1B LCP2 CYBA PRDM1 SLC2A3 CD84 SPI1 BCL3 KCNAB2 FCGR2B STK10 PAG1 IL4R APBB1IP GPR137B CST7 FTL ICAM1 CD209 MFNG HMOX1 PYGL MMP9 SLA2 CTSZ SIRPB1 ELF4 CORO1A COTL1 CRISPLD2 RIPK2 RELB CLC TGFB1 CD79A JAK3 NAMPT PIK3CG TNFSF8 DOCK8 P2RX1 CCL2 CTSC SELPLG BIN2 PTPN6 CLEC4A CD83 TREML2 ITK ARSB CD86 IL1A GCA IL1RL1 IL18R1 IL18RAP SLAMF1 CD274 C…
20	Up regulated	1.16e-72	206	Regulation of immune system process	FGR TMEM176A NOS2 CD4 BTK TYROBP WAS SLC11A1 BIRC3 SLAMF7 TNFRSF1B LCP2 CYBA CYFIP2 PRDM1 CD84 SPI1 FCGR2B STK10 PAG1 ICAM3 IL4R GPR137B CST7 PILRA PTHLH ICAM1 CD209 NLRC4 HMOX1 RIN3 LGMN HIF1A SLA2 RASSF2 SIRPB1 HCK TLR8 CORO1A SLC7A5 RIPK2 RELB FCER2 CLC TGFB1 CD79A JAK3 CCL24 SERPINE1 TMEM176B TNFSF8 DOCK8 ICAM2 CCL2 CCL8 COL1A1 CTSC PTPN6 CLEC4A CD83 TREML2 VEGFA ITK CD86 MAPKAPK3 IL1A CCL20 …
21	Up regulated	5.72e-72	211	Defense response	FGR CCL26 NOS2 STAB1 CD4 BTK TYROBP WAS SLC11A1 MARCO BIRC3 SLAMF7 TNFRSF1B CYBA IL17RB PRDM1 CD84 SPI1 BCL3 ABCC9 FCGR2B ICAM3 IL4R CST7 SP140 PTHLH ICAM1 CD209 NLRC4 PTGS1 OSM HMOX1 GZMB HIF1A MMP9 SIRPB1 HCK TLR8 ELF4 TIMP1 CORO1A CCL22 COTL1 RIPK2 RELB TGFB1 JAK3 PIK3CG CCL24 SERPINE1 TNFSF8 LIPA P2RX1 ICAM2 CCL2 CCL8 CTSC PTPN6 CLEC4A CD83 ITK IL1A CCL20 FN1 IL1R2 IL1R1 IL1RL1 IL18R1 IL18RAP…
22	Up regulated	1.41e-68	161	Immune effector process	FGR NOS2 BTK PLAUR TYROBP WAS SLC11A1 SLAMF7 TNFRSF1B CYBA CYFIP2 SLC2A3 CD84 SPI1 BCL3 KCNAB2 FCGR2B STK10 IL4R APBB1IP FTL ICAM1 MFNG HMOX1 GZMB PYGL MMP9 SLA2 CTSZ SIRPB1 HCK TLR8 CORO1A COTL1 CRISPLD2 SLC7A5 RIPK2 RELB FCER2 CLC JAK3 PIK3CG P2RX1 CTSC BIN2 PTPN6 ARSB CD86 GCA IL1R1 IL18R1 IL18RAP WIPF1 RNF19B SLAMF1 CCR2 SASH3 CD244 PLAU ARHGAP9 NCKAP1L TNFAIP6 IL1B CD93 FFAR2 FGL2 RAC2 CD68 …
23	Up regulated	2.38e-58	138	Inflammatory response	FGR CCL26 NOS2 STAB1 BTK SLC11A1 BIRC3 TNFRSF1B CYBA FCGR2B IL4R CST7 PTHLH ICAM1 NLRC4 PTGS1 OSM HMOX1 HIF1A MMP9 HCK TLR8 TIMP1 CCL22 RIPK2 RELB TGFB1 PIK3CG CCL24 SERPINE1 LIPA P2RX1 CCL2 CCL8 CTSC IL1A CCL20 FN1 IL1R2 IL1R1 IL1RL1 IL18R1 IL18RAP SLAMF1 SPP1 CCR2 CXCR4 TNFAIP6 ZBP1 TREM1 IL1B FFAR2 CD68 ALOX5AP CD180 IL2RA HRH4 HAVCR2 CD36 IL6 AOAH IL10 IL1RN CASP1 THBS1 ADCY3 GPR84 NLRP12 SIG…
24	Up regulated	4.82e-58	131	Leukocyte mediated immunity	FGR NOS2 BTK PLAUR TYROBP WAS SLC11A1 SLAMF7 TNFRSF1B CYBA SLC2A3 CD84 SPI1 BCL3 KCNAB2 FCGR2B STK10 IL4R FTL ICAM1 HMOX1 GZMB PYGL MMP9 SLA2 CTSZ SIRPB1 TLR8 CORO1A COTL1 CRISPLD2 FCER2 CLC JAK3 PIK3CG P2RX1 CTSC BIN2 PTPN6 ARSB GCA IL1R1 IL18R1 IL18RAP RNF19B SLAMF1 CCR2 SASH3 PLAU ARHGAP9 NCKAP1L TNFAIP6 IL1B CD93 FGL2 RAC2 CD68 GMFG DOCK2 HAVCR2 CD36 IL6 IL10 GLIPR1 GPR84 ITGAX ARRB2 SLC2A5 C…
25	Up regulated	1.04e-57	143	Positive regulation of immune system process	FGR NOS2 CD4 BTK TYROBP WAS SLC11A1 LCP2 CYBA CYFIP2 CD84 SPI1 FCGR2B PAG1 ICAM3 IL4R ICAM1 CD209 NLRC4 HMOX1 LGMN SLA2 SIRPB1 HCK TLR8 CORO1A SLC7A5 RIPK2 RELB FCER2 TGFB1 CD79A JAK3 CCL24 SERPINE1 DOCK8 ICAM2 CCL2 CCL8 CTSC PTPN6 CLEC4A CD83 VEGFA ITK CD86 IL1A CCL20 IL1R1 IL1RL1 IL18R1 IL18RAP WIPF1 SLAMF1 CD274 CCR2 SASH3 LAX1 CD244 NCKAP1L ZBP1 CDKN1A EREG IL1B FFAR2 RAC2 LIF PLVAP ARPC1B CL…
26	Up regulated	2.49e-55	124	Leukocyte activation involved in immune response	FGR BTK PLAUR TYROBP SLC11A1 TNFRSF1B CYBA SLC2A3 CD84 SPI1 BCL3 KCNAB2 FCGR2B STK10 IL4R APBB1IP FTL ICAM1 MFNG HMOX1 PYGL MMP9 CTSZ SIRPB1 CORO1A COTL1 CRISPLD2 RIPK2 RELB JAK3 PIK3CG P2RX1 CTSC BIN2 PTPN6 ARSB CD86 GCA IL18R1 SLAMF1 CCR2 CD244 PLAU ARHGAP9 NCKAP1L TNFAIP6 CD93 FGL2 RAC2 CD68 GMFG CD180 DOCK2 HAVCR2 CD36 LCP1 IL6 IL10 IRF4 GLIPR1 GPR84 ITGAX IRF8 SLC2A5 CD53 FCGR2A S100A8 DOK3 …
27	Up regulated	1.19e-54	245	Response to external stimulus	FGR CCL26 NOS2 STAB1 CD4 BTK LYPLA2 PLAUR TYROBP WAS SLC11A1 MARCO BIRC3 SLAMF7 TNFRSF1B TNC CYBA PRDM1 CD84 SPI1 ACSL4 BCL3 ABCC9 FCGR2B ICAM3 IL4R CST7 FAP PTHLH CMTM1 ICAM1 CD209 NLRC4 OSM HMOX1 CSF2RB GZMB PYGL RIN3 LGMN HIF1A MMP9 SIRPB1 HCK TLR8 PLP2 ELF4 PIM2 CORO1A CCL22 COTL1 RIPK2 RELB TGFB1 JAK3 NAMPT PIK3CG CCL24 SERPINE1 TNFSF8 ICAM2 CCL2 CCL8 COL1A1 CTSC IL10RA BIN2 VDR PTPN6 CLEC4A…
28	Up regulated	1.93e-54	100	Leukocyte migration	CCL26 CD84 SPI1 STK10 ICAM1 HMOX1 RIN3 LGMN MMP9 HCK CORO1A CCL22 SLC7A5 TGFB1 PIK3CG CCL24 SERPINE1 DOCK8 CCL2 CCL8 COL1A1 SELPLG PTPN6 VEGFA CCL20 FN1 IL1R1 SLAMF1 CD48 CSF3R CCR2 CXCR4 CD244 NCKAP1L PREX1 TREM1 FFAR2 RAC2 PLVAP MPP1 PTPN22 IL6 IL10 THBS1 ITGAX SLC16A3 NLRP12 S100A8 PLA2G7 MSN DOK2 ADAM8 CXCL13 SLAMF8 FCER1G ITGB2 VCAM1 S100A9 S100A12 CD200R1 CXCL1 CCR1 SYK CD300A RHOH P2RY12 P…
29	Up regulated	5.74e-52	115	Myeloid leukocyte activation	FGR BTK PLAUR TYROBP SLC11A1 TNFRSF1B LCP2 CYBA SLC2A3 CD84 SPI1 KCNAB2 FCGR2B STK10 IL4R GPR137B CST7 FTL HMOX1 PYGL MMP9 CTSZ SIRPB1 COTL1 CRISPLD2 RELB TGFB1 NAMPT PIK3CG P2RX1 CTSC BIN2 PTPN6 ARSB GCA IL1RL1 IL18RAP SLAMF1 CCR2 PLAU ARHGAP9 NCKAP1L TNFAIP6 PREX1 CD93 FGL2 RAC2 CD68 GMFG DOCK2 HAVCR2 CD36 IL6 IL10 IRF4 THBS1 GLIPR1 GPR84 ITGAX SLC2A5 CD53 FCGR2A S100A8 DOK3 ADAM8 VSIG4 CDA FCE…
30	Up regulated	1.89e-48	145	Regulation of immune response	FGR CD4 BTK TYROBP WAS SLC11A1 BIRC3 SLAMF7 TNFRSF1B LCP2 CYBA CYFIP2 CD84 SPI1 FCGR2B PAG1 ICAM3 IL4R PILRA PTHLH ICAM1 CD209 NLRC4 HMOX1 LGMN SLA2 HCK TLR8 RIPK2 RELB FCER2 CLC TGFB1 CD79A JAK3 ICAM2 COL1A1 PTPN6 CLEC4A TREML2 ITK CD86 MAPKAPK3 IL1R1 IL1RL1 IL18R1 IL18RAP WIPF1 SLAMF1 CD48 CD274 CCR2 SASH3 LAX1 NCKAP1L ZBP1 TREM1 EREG IL1B FFAR2 HCST FGL2 RAC2 ARPC1B CLEC10A PTPN22 HAVCR2 CD36 …

## Sheet: GSE23552_KEGG
Unnamed: 0	Direction	adj.Pval	nGenes	Pathways	Genes
1	Down regulated	5.17e-06	13	Drug metabolism	FMO3 MAOB FMO4 ALDH3A1 AOX1 GSTA4 GSTA3 MAOA ADH7 ADH1B CYP2B6 GSTA1 GSTA2
2	Down regulated	6.28e-05	14	Salivary secretion	SLC12A2 ADCY2 LYZ PLCB4 ADRA1A KCNMA1 AQP5 LPO MUC7 ADCY5 DMBT1 AMY2B PRR4 STATH
3	Down regulated	0.00491129	7	Tyrosine metabolism	MAOB ALDH3A1 AOX1 LRTOMT MAOA ADH7 ADH1B
4	Down regulated	0.00861519	9	Metabolism of xenobiotics by cytochrome P450	ALDH3A1 CBR3 GSTA4 GSTA3 ADH7 ADH1B CYP2B6 GSTA1 GSTA2
5	Up regulated	1.14e-21	51	Cytokine-cytokine receptor interaction	TNFRSF12A CCL26 CD4 TNFRSF1B RELT IL17RB IL4R OSM CSF2RB CCL22 TGFB1 CCL24 TNFSF8 CCL2 CCL8 IL10RA IL1A CCL20 IL1R2 IL1R1 IL1RL1 IL18R1 IL18RAP CSF3R CCR2 CXCR4 IL1B LIF IL2RA IL6 IL10 IL1RN OSMR IL2RG CXCL13 CXCL1 CCR1 TNFRSF11B IL7R CCL11 CCL19 TNFRSF10D TNFRSF10C CXCR2 CCL13 CSF1R CCR3 CCR4 LTB CCL23 CCL18
6	Up regulated	3.54e-19	29	Viral protein interaction with cytokine and cytokine receptor	TNFRSF1B CCL22 CCL24 CCL2 CCL8 IL10RA CCL20 IL18R1 IL18RAP CCR2 CXCR4 IL2RA IL6 IL10 IL2RG CXCL13 CXCL1 CCR1 CCL11 CCL19 TNFRSF10D TNFRSF10C CXCR2 CCL13 CSF1R CCR3 CCR4 CCL23 CCL18
7	Up regulated	6.27e-18	32	Osteoclast differentiation	BTK TYROBP LCP2 CYBA SPI1 FCGR2B FOSL2 SIRPB1 RELB TGFB1 IL1A IL1R1 NCF2 IL1B FCGR2A TNFRSF11B SYK JUNB PIK3CD CSF1R SOCS3 SOCS1 PLCG2 SIRPA FCGR3A LILRB2 LILRA1 NCF4 LILRB1 LILRB5 LILRB3 LILRB4
8	Up regulated	2.74e-16	36	Chemokine signaling pathway	FGR CCL26 WAS HCK CCL22 JAK3 PIK3CG CCL24 CCL2 CCL8 ITK CCL20 CCR2 CXCR4 PREX1 RAC2 DOCK2 PLCB2 ADCY3 ARRB2 PIK3R5 CXCL13 CXCL1 CCR1 PRKCB PIK3CD CCL11 CCL19 CXCR2 CCL13 CCR3 CCR4 GNG2 PLCG2 CCL23 CCL18
9	Up regulated	6.27e-15	25	Hematopoietic cell lineage	CD4 IL4R CD37 FCER2 IL1A IL1R2 IL1R1 CSF3R IL1B IL2RA CD36 IL6 CD1A CD1C CD1E ANPEP IL7R ITGAM CD14 CSF1R CD3E CR1 HLA-DMA HLA-DMB HLA-DRA
10	Up regulated	3.61e-14	26	Neutrophil extracellular trap formation	CYBA TLR8 AQP9 SELPLG NCF2 RAC2 CASP1 PLCB2 FCGR2A ITGB2 SYK CYBB PRKCB ITGAM FPR2 FPR1 PIK3CD CLEC7A SELP FPR3 C5AR1 PLCG2 CR1 FCGR3A NCF4 PADI4
11	Up regulated	6.99e-14	23	Staphylococcus aureus infection	FCGR2B ICAM1 SELPLG KRT17 IL10 FCGR2A C1QC ITGB2 PTAFR ITGAM FPR2 FPR1 C3AR1 C1QB C1QA SELP FPR3 C5AR1 FCGR3A CFI HLA-DMA HLA-DMB HLA-DRA
12	Up regulated	3.2e-12	20	Leishmaniasis	NOS2 CYBA TGFB1 PTPN6 IL1A NCF2 IL1B IL10 FCGR2A ITGB2 CYBB PRKCB ITGAM MYD88 CR1 FCGR3A HLA-DMA HLA-DMB NCF4 HLA-DRA
13	Up regulated	9.33e-12	23	Amoebiasis	NOS2 GNA15 TGFB1 COL1A1 FN1 IL1R2 IL1R1 IL1B IL6 IL10 PLCB2 CD1A CD1C CD1E ITGB2 CXCL1 PRKCB ITGAM CD14 SERPINB9 PIK3CD COL4A1 SERPINB4
14	Up regulated	1.14e-10	28	Tuberculosis	NOS2 FCGR2B CD209 CORO1A RIPK2 TGFB1 IL10RA VDR IL1A IL1B IL6 IL10 ITGAX FCGR2A FCER1G ITGB2 SYK ITGAM CD14 CLEC7A MYD88 CIITA CR1 FCGR3A HLA-DMA HLA-DMB HLA-DRA LSP1
15	Up regulated	1.48e-10	15	Malaria	ICAM1 TGFB1 CCL2 IL1B CD36 IL6 IL10 THBS1 ITGB2 VCAM1 MYD88 SELP THBS2 CR1 PECAM1
16	Up regulated	4.16e-09	18	Complement and coagulation cascades	PLAUR SERPINE1 PLAU F13A1 ITGAX VSIG4 C1QC ITGB2 ITGAM C3AR1 C1QB C1QA THBD C5AR1 SERPINB2 CR1 CFI SERPINA1
17	Up regulated	4.8e-09	18	Rheumatoid arthritis	ICAM1 TGFB1 CCL2 VEGFA CD86 IL1A CCL20 IL1B IL6 ITGB2 CTLA4 CXCL1 CD28 MMP1 LTB HLA-DMA HLA-DMB HLA-DRA
18	Up regulated	1.85e-08	19	AGE-RAGE signaling pathway in diabetic complications	ICAM1 TGFB1 SERPINE1 CCL2 COL1A1 VEGFA IL1A FN1 IL1B IL6 PIM1 PLCB2 VCAM1 CYBB PRKCB PIK3CD THBD COL4A1 PLCG2
19	Up regulated	2.7e-08	23	JAK-STAT signaling pathway	IL4R OSM CSF2RB JAK3 IL10RA PTPN6 CISH CCND2 CSF3R CDKN1A LIF IL2RA IL6 IL10 MYC PIM1 STAT4 OSMR IL2RG IL7R PIK3CD SOCS3 SOCS1

## Sheet: GSE36830_GO
Unnamed: 0	Direction	adj.Pval	nGenes	Pathways	Genes
1	Up regulated	4.28691e-15	80	Immune system process	218345_AT 203828_S_AT 204122_AT 220674_AT 205819_AT 209847_AT 230170_AT 203665_AT 210164_AT 206934_AT 209083_AT 207861_AT 221059_S_AT 206760_S_AT 206207_AT 220000_AT 227677_AT 220532_S_AT 216598_S_AT 214038_AT 225647_S_AT 205859_AT 205495_S_AT 209949_AT 220423_AT 233663_S_AT 205767_AT 221470_S_AT 223640_AT 205207_AT 207433_AT 204163_AT 206281_AT 207497_S_AT 215933_S_AT 208851_S_AT 210356_X_AT 210…
2	Up regulated	4.28691e-15	67	Immune response	203828_S_AT 204122_AT 220674_AT 205819_AT 209847_AT 230170_AT 203665_AT 210164_AT 206934_AT 209083_AT 207861_AT 221059_S_AT 206760_S_AT 206207_AT 220000_AT 227677_AT 216598_S_AT 214038_AT 225647_S_AT 205859_AT 205495_S_AT 209949_AT 220423_AT 205767_AT 221470_S_AT 223640_AT 205207_AT 207433_AT 206281_AT 207497_S_AT 208851_S_AT 210356_X_AT 210325_AT 205987_AT 205627_AT 204232_AT 206187_AT 202803_S_…
3	Up regulated	2.02125e-11	51	Regulation of immune system process	218345_AT 204122_AT 220674_AT 203665_AT 206934_AT 209083_AT 206760_S_AT 206207_AT 227677_AT 220532_S_AT 216598_S_AT 214038_AT 225647_S_AT 220423_AT 205767_AT 223640_AT 205207_AT 207433_AT 204163_AT 206281_AT 207497_S_AT 208851_S_AT 210356_X_AT 210325_AT 205987_AT 201621_AT 204232_AT 206187_AT 202803_S_AT 201721_S_AT 205419_AT 205786_S_AT 202953_AT 218232_AT 203645_S_AT 1554173_AT 1559065_A_AT 203…
4	Up regulated	2.02125e-11	52	Defense response	203828_S_AT 204122_AT 205819_AT 219519_S_AT 230170_AT 203665_AT 210164_AT 206934_AT 209083_AT 207861_AT 221059_S_AT 227677_AT 216598_S_AT 214038_AT 225647_S_AT 205859_AT 220850_AT 205495_S_AT 209949_AT 220423_AT 205767_AT 221470_S_AT 205207_AT 207433_AT 206281_AT 207497_S_AT 204232_AT 206187_AT 202803_S_AT 201721_S_AT 203923_S_AT 204829_S_AT 206111_AT 205786_S_AT 204035_AT 210133_AT 218232_AT 203…
5	Up regulated	2.0752e-09	18	Leukocyte chemotaxis	209083_AT 207861_AT 216598_S_AT 214038_AT 205207_AT 207433_AT 201621_AT 204232_AT 202803_S_AT 205419_AT 204035_AT 210133_AT 206407_S_AT 203104_AT 215051_X_AT 210549_S_AT 218469_AT 209924_AT
6	Up regulated	7.92015e-09	11	Monocyte chemotaxis	207861_AT 216598_S_AT 214038_AT 205207_AT 201621_AT 210133_AT 206407_S_AT 215051_X_AT 210549_S_AT 218469_AT 209924_AT
7	Up regulated	1.76406e-08	65	Cell surface receptor signaling pathway	203828_S_AT 204122_AT 220674_AT 205819_AT 209847_AT 230170_AT 203665_AT 206934_AT 209083_AT 207861_AT 229273_AT 206760_S_AT 227677_AT 216598_S_AT 214038_AT 205859_AT 210601_AT 209949_AT 206022_AT 203305_AT 205767_AT 221470_S_AT 205207_AT 207433_AT 204163_AT 205681_AT 207972_AT 212143_S_AT 206135_AT 207497_S_AT 215933_S_AT 208851_S_AT 210356_X_AT 201621_AT 205627_AT 204232_AT 206187_AT 202803_S_AT…
8	Up regulated	1.76406e-08	23	Leukocyte migration	203665_AT 209083_AT 207861_AT 216598_S_AT 214038_AT 205207_AT 207433_AT 204163_AT 208851_S_AT 201621_AT 204232_AT 202803_S_AT 205419_AT 205786_S_AT 204035_AT 210133_AT 206407_S_AT 203104_AT 204475_AT 215051_X_AT 210549_S_AT 218469_AT 209924_AT
9	Up regulated	1.76406e-08	19	Cell chemotaxis	209083_AT 207861_AT 216598_S_AT 214038_AT 205207_AT 207433_AT 201621_AT 204232_AT 202803_S_AT 205419_AT 204035_AT 210133_AT 206407_S_AT 203104_AT 208304_AT 215051_X_AT 210549_S_AT 218469_AT 209924_AT
10	Up regulated	1.8337e-08	30	Leukocyte mediated immunity	204122_AT 203665_AT 210164_AT 206934_AT 209083_AT 221059_S_AT 206760_S_AT 206207_AT 220000_AT 227677_AT 225647_S_AT 205207_AT 207433_AT 210325_AT 205987_AT 205627_AT 204232_AT 202803_S_AT 203923_S_AT 206111_AT 205786_S_AT 1552398_A_AT 202953_AT 218232_AT 1559065_A_AT 1552552_S_AT 231600_AT 207697_X_AT 1558770_A_AT 1554503_A_AT
11	Up regulated	3.47245e-08	34	Immune effector process	204122_AT 220674_AT 209847_AT 203665_AT 210164_AT 206934_AT 209083_AT 221059_S_AT 206760_S_AT 206207_AT 220000_AT 227677_AT 225647_S_AT 205207_AT 207433_AT 210325_AT 205987_AT 205627_AT 204232_AT 202803_S_AT 201721_S_AT 203923_S_AT 206111_AT 205419_AT 205786_S_AT 1552398_A_AT 202953_AT 218232_AT 1559065_A_AT 1552552_S_AT 231600_AT 207697_X_AT 1558770_A_AT 1554503_A_AT
12	Up regulated	3.47245e-08	38	Leukocyte activation	204122_AT 220674_AT 209847_AT 203665_AT 206934_AT 209083_AT 221059_S_AT 206207_AT 220000_AT 227677_AT 216598_S_AT 225647_S_AT 220423_AT 233663_S_AT 205207_AT 207433_AT 215933_S_AT 208851_S_AT 210356_X_AT 205987_AT 205627_AT 204232_AT 202803_S_AT 201721_S_AT 203923_S_AT 206111_AT 205419_AT 205786_S_AT 1552398_A_AT 218232_AT 1559065_A_AT 1553043_A_AT 1552552_S_AT 215051_X_AT 207697_X_AT 1558770_A_A…
13	Up regulated	3.47245e-08	36	Regulation of immune response	204122_AT 220674_AT 203665_AT 206760_S_AT 206207_AT 227677_AT 220423_AT 205767_AT 223640_AT 205207_AT 207433_AT 206281_AT 207497_S_AT 208851_S_AT 210356_X_AT 210325_AT 205987_AT 204232_AT 206187_AT 202803_S_AT 201721_S_AT 205786_S_AT 202953_AT 218232_AT 203645_S_AT 1554173_AT 1559065_A_AT 1553043_A_AT 221969_AT 1552552_S_AT 226654_AT 231600_AT 207509_S_AT 207697_X_AT 1558770_A_AT 1554503_A_AT
14	Up regulated	3.47245e-08	17	Regulation of leukocyte proliferation	204122_AT 220674_AT 209083_AT 206207_AT 227677_AT 214038_AT 220423_AT 205207_AT 207433_AT 215933_S_AT 205419_AT 1559065_A_AT 203104_AT 215051_X_AT 207697_X_AT 218469_AT 206400_AT
15	Up regulated	3.82605e-08	25	Regulation of cell activation	204122_AT 220674_AT 203665_AT 206934_AT 209083_AT 206207_AT 227677_AT 216598_S_AT 225647_S_AT 220423_AT 205207_AT 207433_AT 204163_AT 208851_S_AT 204232_AT 202803_S_AT 201721_S_AT 205419_AT 205786_S_AT 1559065_A_AT 1553043_A_AT 215051_X_AT 207697_X_AT 1558770_A_AT 206400_AT

## Sheet: GSE36830_KEGG
Unnamed: 0	Direction	adj.Pval	nGenes	Pathways	Genes
1	Up regulated	1.38963e-08	12	Viral protein interaction with cytokine and cytokine receptor	207861_AT 216598_S_AT 214038_AT 221470_S_AT 205207_AT 207433_AT 210133_AT 206407_S_AT 203104_AT 208304_AT 210549_S_AT 209924_AT
2	Up regulated	9.83791e-06	15	Cytokine-cytokine receptor interaction	203828_S_AT 230170_AT 207861_AT 216598_S_AT 214038_AT 221470_S_AT 205207_AT 207433_AT 210133_AT 206407_S_AT 203104_AT 208304_AT 206148_AT 210549_S_AT 209924_AT
3	Up regulated	1.0131e-05	9	Hematopoietic cell lineage	220674_AT 206760_S_AT 205207_AT 210356_X_AT 210325_AT 205987_AT 205786_S_AT 203104_AT 206148_AT
4	Up regulated	0.000205178	7	Pertussis	205207_AT 207433_AT 202803_S_AT 205786_S_AT 236792_AT 202953_AT 218232_AT
5	Up regulated	0.000371785	10	Chemokine signaling pathway	207861_AT 227677_AT 216598_S_AT 214038_AT 210133_AT 206407_S_AT 208304_AT 210549_S_AT 1558770_A_AT 209924_AT
6	Up regulated	0.00253044	4	Asthma	207433_AT 207497_S_AT 204232_AT 210133_AT
7	Up regulated	0.00292787	7	Osteoclast differentiation	204122_AT 206934_AT 209949_AT 203104_AT 207697_X_AT 1554503_A_AT 206856_AT
8	Up regulated	0.0063393	6	Amoebiasis	205207_AT 207433_AT 210325_AT 205987_AT 202803_S_AT 205786_S_AT
9	Up regulated	0.0063393	8	Transcriptional misregulation in cancer	210164_AT 205207_AT 205681_AT 212143_S_AT 215933_S_AT 205786_S_AT 203104_AT 221969_AT
10	Up regulated	0.00696505	5	Leishmaniasis	209949_AT 207433_AT 202803_S_AT 203923_S_AT 205786_S_AT
11	Up regulated	0.00740722	6	Leukocyte transendothelial migration	209949_AT 208851_S_AT 202803_S_AT 203923_S_AT 205786_S_AT 204482_AT
12	Up regulated	0.00830745	5	Complement and coagulation cascades	203305_AT 202803_S_AT 205786_S_AT 202953_AT 218232_AT
13	Up regulated	0.00830745	4	Malaria	216598_S_AT 205207_AT 207433_AT 202803_S_AT
14	Up regulated	0.00866898	5	Staphylococcus aureus infection	207433_AT 202803_S_AT 205786_S_AT 202953_AT 218232_AT

## Sheet: GSE179265_GO
Unnamed: 0	Direction	adj.Pval	nGenes	Pathways	Genes
1	Down regulated	2.08056e-06	15	Antimicrobial humoral response	LTF BPIFB2 LYZ TF SLPI SEMG2 BPIFB1 CXCL5 RNASE7 DMBT1 PLA2G2A BPIFA1 ANG HTN3 HTN1
2	Down regulated	0.000302704	16	Humoral immune response	LTF BPIFB2 LYZ TF SLPI SEMG2 BPIFB1 SUSD4 CXCL5 RNASE7 DMBT1 PLA2G2A BPIFA1 ANG HTN3 HTN1
3	Down regulated	0.000302704	8	Antibacterial humoral response	LTF TF SLPI SEMG2 RNASE7 DMBT1 BPIFA1 ANG
4	Down regulated	0.000302704	16	Defense response to bacterium	MPO LTF LYZ TF SLPI SEMG2 LACRT RNASE7 LPO DMBT1 PLA2G2A BPIFA1 ANG STATH HTN3 HTN1
5	Down regulated	0.000644475	29	Chemical synaptic transmission	TAC1 MAPK8IP2 SYT7 SLC12A2 SCGN CADPS2 PLCB4 FGF12 PLP1 GRIA1 ADCY8 KIF5A SORCS3 CLSTN2 PPP1R9A GABRB1 GRIK3 NPY5R HTR4 PTCHD1 SLITRK5 RIC3 RAB26 NRG3 CACNA1E GRIN3A MAPT LRP6 PRKAR2B
6	Down regulated	0.000644475	29	Anterograde trans-synaptic signaling	TAC1 MAPK8IP2 SYT7 SLC12A2 SCGN CADPS2 PLCB4 FGF12 PLP1 GRIA1 ADCY8 KIF5A SORCS3 CLSTN2 PPP1R9A GABRB1 GRIK3 NPY5R HTR4 PTCHD1 SLITRK5 RIC3 RAB26 NRG3 CACNA1E GRIN3A MAPT LRP6 PRKAR2B
7	Down regulated	0.000698775	29	Trans-synaptic signaling	TAC1 MAPK8IP2 SYT7 SLC12A2 SCGN CADPS2 PLCB4 FGF12 PLP1 GRIA1 ADCY8 KIF5A SORCS3 CLSTN2 PPP1R9A GABRB1 GRIK3 NPY5R HTR4 PTCHD1 SLITRK5 RIC3 RAB26 NRG3 CACNA1E GRIN3A MAPT LRP6 PRKAR2B
8	Down regulated	0.00120647	29	Synaptic signaling	TAC1 MAPK8IP2 SYT7 SLC12A2 SCGN CADPS2 PLCB4 FGF12 PLP1 GRIA1 ADCY8 KIF5A SORCS3 CLSTN2 PPP1R9A GABRB1 GRIK3 NPY5R HTR4 PTCHD1 SLITRK5 RIC3 RAB26 NRG3 CACNA1E GRIN3A MAPT LRP6 PRKAR2B
9	Down regulated	0.00123052	50	Ion transport	HECW1 ABCC8 SLC13A2 MAPK8IP2 SYT7 LTF SYT13 PRSS8 MCOLN3 SLC12A2 ATP2A3 ADCYAP1R1 SLCO1A2 TF SLC16A8 SLC5A1 SLC27A6 FGF12 KCNJ13 PLP1 KCNS1 CRACR2A RGN ANO1 LACRT SCN7A SLC31A2 GRIA1 KCNMA1 GABRB1 GRIK3 NPY5R CA3 SLC7A3 CYB5R2 CRACR2B TRDN PLA2G2A NKAIN2 TMEM63A SLC22A6 BPIFA1 CACNA1E CNGA1 PLN RYR2 STK39 GRIN3A MT-ND5 TTYH1
10	Down regulated	0.00183684	29	Regulation of ion transport	HECW1 ABCC8 MAPK8IP2 SYT7 SYT13 PRSS8 SLC12A2 ADCYAP1R1 TF FGF12 KCNJ13 PLP1 KCNS1 CRACR2A RGN LACRT SCN7A SLC31A2 GRIA1 KCNMA1 NPY5R CRACR2B TRDN NKAIN2 BPIFA1 CACNA1E PLN RYR2 STK39
11	Down regulated	0.00281269	40	Cation transport	HECW1 ABCC8 SLC13A2 MAPK8IP2 SYT7 LTF SYT13 PRSS8 MCOLN3 SLC12A2 ATP2A3 ADCYAP1R1 TF SLC5A1 FGF12 KCNJ13 PLP1 KCNS1 CRACR2A RGN ANO1 LACRT SCN7A SLC31A2 GRIA1 KCNMA1 SLC7A3 CRACR2B TRDN NKAIN2 TMEM63A BPIFA1 CACNA1E CNGA1 PLN RYR2 STK39 GRIN3A MT-ND5 TTYH1
12	Down regulated	0.00339992	24	Response to bacterium	MPO ABCC8 TAC1 LTF LYZ TF XBP1 SLPI SEMG2 LACRT SCN7A CXCL5 CA3 RNASE7 LPO NAALADL2 TRDN DMBT1 PLA2G2A BPIFA1 ANG STATH HTN3 HTN1
13	Down regulated	0.00556144	20	Regulation of metal ion transport	HECW1 ABCC8 PRSS8 ADCYAP1R1 TF FGF12 PLP1 KCNS1 CRACR2A RGN LACRT SLC31A2 KCNMA1 CRACR2B TRDN NKAIN2 BPIFA1 PLN RYR2 STK39
14	Down regulated	0.00786239	49	Cell-cell signaling	HECW1 ABCC8 TAC1 MAPK8IP2 SYT7 SYT13 SLC12A2 TRHDE RAPGEF3 SCGN CADPS2 PGR SOX10 PLCB4 FGF12 PLP1 ACVR1C SOX9 GDF5 ANO1 GRIA1 ADCY8 KIF5A WIF1 SORCS3 CLSTN2 PPP1R9A GABRB1 CXCL5 GRIK3 KLF15 NPY5R HTR4 PTCHD1 SLITRK5 NDRG2 RIC3 NKX3-1 SOST RAB26 NRG3 CACNA1E RYR2 FAM3D GRIN3A MAPT LRP6 PRKAR2B GATA4
15	Up regulated	5.2309e-35	520	Immune system process	FGR CD99 AOC1 MAD1L1 TMEM176A CD38 SKAP2 SLC25A5 CIAPIN1 SPPL2B ITGAL ITGA3 ITGA2B AP2B1 CCL26 NOS2 PGLYRP1 MMP25 IL32 CD9 GIPR STAB1 CD4 BTK RNF216 PLAUR TYROBP MVP CD6 CAPN1 WAS SLC11A1 MARCO CD74 RUNX3 SERPINB1 ALAS1 PSMA4 PARP3 AP2S1 LCP2 C12ORF4 HDAC9 FOXP3 CYBA LY75 CYFIP2 PRDM1 SLC2A3 SPHK2 GPC1 CASP8 TSPAN32 CTSA CNN2 AP3D1 PRKCQ BCL3 KCNAB2 ATP1B3 RAB27A FSTL3 JMJD6 WDR1 ATP6AP1 TCF3 TFR…
16	Up regulated	5.69566e-30	284	Cell activation	FGR GCLC AOC1 MAD1L1 CD38 SKAP2 SLC25A5 ITGAL ITGA2B PGLYRP1 MMP25 CD9 CD4 BTK PLAUR TYROBP MVP CD6 CAPN1 WAS SLC11A1 CD74 RUNX3 SERPINB1 PARP3 LCP2 C12ORF4 HDAC9 FOXP3 CYBA PRDM1 SLC2A3 GNA15 SPHK2 CASP8 TSPAN32 CTSA CNN2 AP3D1 GNAI3 PRKCQ BCL3 KCNAB2 RAB27A JMJD6 TCF3 TFRC FCGR2B STK10 AP1M1 TXK ACTB PAG1 TOLLIP GSTP1 TXLNA FCN1 LAT2 FTL BAX FKBP1A DYNLL1 SIRPG ICAM1 CD209 EFNB1 UNC13D IL11 TRE…
17	Up regulated	5.9228e-29	394	Immune response	FGR CD99 AOC1 CD38 SPPL2B ITGAL CCL26 NOS2 PGLYRP1 MMP25 IL32 GIPR STAB1 CD4 BTK RNF216 PLAUR TYROBP MVP CD6 CAPN1 WAS SLC11A1 MARCO CD74 SERPINB1 PSMA4 PARP3 LCP2 C12ORF4 FOXP3 CYBA LY75 CYFIP2 PRDM1 SLC2A3 SPHK2 CASP8 TSPAN32 CTSA CNN2 PRKCQ BCL3 KCNAB2 RAB27A TFRC FCGR2B STK10 AP1M1 PVR ST6GAL1 TXK ACTB PAG1 ICAM3 TOLLIP GSTP1 FCN1 PILRA LAT2 FTL BAX PTHLH FKBP1A DYNLL1 RGS1 ICAM1 MUL1 CD209 M…
18	Up regulated	4.37948e-26	481	Cell surface receptor signaling pathway	FGR GCLC SEMA3F CASP10 CD38 SPPL2B WDR54 ITGAL ITGA3 ITGA2B AP2B1 TNFRSF12A CCL26 NOS2 MATK CELSR3 IL32 GIPR CD4 BTK PLAUR TYROBP MVP GPRC5A CD6 WAS BID ISL1 MARCO CD74 RTN4R PSMA4 AP2S1 LCP2 CTNNA1 HSPA5 ATP6V1H TNFRSF9 FOXP3 DKK3 HOMER3 CYBA CYFIP2 TRAF1 IL17RB PTPRU CDH3 LTK EPN1 GPC1 CASP8 TSPAN32 CNN2 ABCA7 NTN1 PRKCQ BCL3 FSTL3 RNF126 JMJD6 ATP6AP1 MARK2 FCGR2B TP63 PTGS2 TSG101 TXK ACTB PA…
19	Up regulated	3.64703e-25	251	Leukocyte activation	FGR AOC1 MAD1L1 CD38 SKAP2 SLC25A5 ITGAL PGLYRP1 MMP25 CD4 BTK PLAUR TYROBP MVP CD6 CAPN1 WAS SLC11A1 CD74 RUNX3 SERPINB1 PARP3 LCP2 C12ORF4 HDAC9 FOXP3 CYBA PRDM1 SLC2A3 SPHK2 CASP8 TSPAN32 CTSA CNN2 AP3D1 PRKCQ BCL3 KCNAB2 RAB27A JMJD6 TCF3 TFRC FCGR2B STK10 AP1M1 PAG1 TOLLIP GSTP1 TXLNA FCN1 LAT2 FTL BAX FKBP1A DYNLL1 SIRPG ICAM1 CD209 EFNB1 UNC13D IL11 TREM2 JAK2 IL12RB1 MFNG LGALS1 DNAJC5 CT…
20	Up regulated	1.39276e-23	602	Regulation of response to stimulus	FGR GCLC SEMA3F CD99 CASP10 CD38 ARHGAP33 SLC25A5 SPPL2B WDR54 ITGAL ITGA3 TNFRSF12A CCL26 PGLYRP1 CD9 GIPR CD4 BTK RNF216 PLAUR PPP5C TYROBP MVP DDX11 GPRC5A CAPN1 WAS BID ISL1 SLC11A1 MARCO CD74 CTNS RTN4R PSMA4 PARP3 AIFM2 LCP2 CTNNA1 HSPA5 C12ORF4 GUCA1A RFC2 FOXP3 DKK3 HOMER3 CYBA CYFIP2 TRAF1 PRDM1 NDC1 PSD YBX3 PTPRU CDH3 SPHK2 EPN1 GPC1 CASP8 TSPAN32 ABCA7 GNAI3 NTN1 PRKCQ BCL3 FSTL3 RNF1…
21	Up regulated	4.09779e-22	295	Regulation of immune system process	FGR CD99 MAD1L1 TMEM176A CD38 SPPL2B ITGAL ITGA2B NOS2 PGLYRP1 CD9 GIPR CD4 BTK RNF216 TYROBP CD6 WAS SLC11A1 CD74 RUNX3 PSMA4 PARP3 LCP2 C12ORF4 FOXP3 CYBA CYFIP2 PRDM1 SPHK2 CASP8 TSPAN32 AP3D1 PRKCQ FSTL3 ATP6AP1 TCF3 TFRC FCGR2B STK10 PVR TXK ACTB PAG1 ICAM3 FCN1 PILRA LAT2 BAX PTHLH FKBP1A SIRPG SLC8B1 ICAM1 MUL1 CD209 EFNB1 NLRC4 UNC13D TREM2 JAK2 IL12RB1 GGT5 LGALS1 PSMA7 RASSF2 SIRPB1 MYL…
22	Up regulated	1.31565e-21	198	Positive regulation of immune system process	FGR CD99 CD38 ITGA2B NOS2 CD4 BTK TYROBP CD6 WAS SLC11A1 CD74 RUNX3 PSMA4 LCP2 C12ORF4 FOXP3 CYBA CYFIP2 SPHK2 CASP8 AP3D1 PRKCQ ATP6AP1 TCF3 TFRC FCGR2B PVR TXK ACTB PAG1 ICAM3 FCN1 LAT2 BAX SIRPG ICAM1 CD209 EFNB1 NLRC4 UNC13D TREM2 IL12RB1 LGALS1 PSMA7 SIRPB1 HCK SERPINE1 RARRES2 LIMK1 DOCK8 DDX58 RAPGEF1 MAP3K8 CLEC4A VEGFA ITK IL4 IL5 HRG BCL6 CD86 WNT5A IL1A ZAP70 ACTR3 ITGA4 IGFBP2 IL1R1 I…
23	Up regulated	2.22503e-21	157	Lymphocyte activation	FGR MAD1L1 CD38 SKAP2 SLC25A5 ITGAL PGLYRP1 CD4 BTK TYROBP CD6 WAS SLC11A1 CD74 RUNX3 PARP3 HDAC9 FOXP3 PRDM1 CASP8 AP3D1 PRKCQ BCL3 RAB27A JMJD6 TCF3 TFRC FCGR2B PAG1 TXLNA LAT2 BAX FKBP1A SIRPG ICAM1 CD209 EFNB1 UNC13D IL11 IL12RB1 MFNG LGALS1 SIRPB1 EZH2 AHR TNFSF8 DOCK8 MAP3K8 CLEC4A SRF ITK IL4 IL5 BCL6 CD86 IL1A ZAP70 ITGA4 LOXL3 IGFBP2 IL18R1 PKN1 NCKAP1L PREX1 CDH26 CDKN1A IL1B TNFSF9 CCR…
24	Up regulated	1.61744e-20	298	Defense response	FGR ITGAL CCL26 NOS2 PGLYRP1 MMP25 IL32 GIPR STAB1 CD4 BTK RNF216 TYROBP CD6 WAS ISL1 SLC11A1 MARCO CD74 PSMA4 HDAC9 FOXP3 CYBA LY75 IL17RB PRDM1 CASP8 TSPAN32 PRKCQ BCL3 RAB27A FCGR2B PVR PTGS2 TXK ICAM3 BRINP1 TOLLIP LXN SP140 GSTP1 FCN1 NOX4 PTHLH SIGLEC1 ICAM1 MUL1 CD209 NLRC4 NLRP1 CMA1 CEBPE UNC13D PTGS1 TREM2 JAK2 IL12RB1 OSM GGT5 PSMA7 SIRPB1 HCK SAMHD1 SERPINE1 RARRES2 AKNA TNFSF8 PLGRKT…
25	Up regulated	2.97459e-20	135	Regulation of cell activation	FGR GCLC MAD1L1 CD38 PGLYRP1 CD9 CD4 BTK TYROBP CD6 CD74 RUNX3 PARP3 C12ORF4 FOXP3 PRDM1 SPHK2 TSPAN32 AP3D1 PRKCQ TCF3 TFRC FCGR2B TXK PAG1 SIRPG CD209 EFNB1 UNC13D TREM2 JAK2 IL12RB1 LGALS1 SIRPB1 AHR TNFSF8 DOCK8 MAP3K8 IL4 IL5 PDGFRB HRG BCL6 CD86 WNT5A IL1A ZAP70 LOXL3 IGFBP2 IL1RL1 PLEK PKN1 NCKAP1L CDKN1A IL1B TNFSF9 CCR7 LDLR APOE JUND THEMIS2 RARA TESPA1 SERPINE2 GPNMB RAC1 IL6 HLX IL10 …
26	Up regulated	4.58078e-20	212	Cellular response to cytokine stimulus	UPF1 SLC25A5 SPPL2B TNFRSF12A CCL26 NOS2 IL32 CD4 BTK WAS CD74 PSMA4 HSPA5 TNFRSF9 CYBA TRAF1 IL17RB YBX3 CASP8 CNN2 TFRC PTGS2 TXK TOLLIP KEAP1 IL12RB2 GSTP1 TXLNA SNX10 MMP2 KHSRP BIRC5 ICAM1 MUL1 IL11 TREM2 JAK2 IL12RB1 OSM PSMA7 HCK SAMHD1 TLE4 TNFSF8 DOCK8 RAPGEF1 SPOCK2 MAP3K8 VEGFA LOX LMNB1 IL4 IL5 DPYSL3 BCL6 CD86 WNT5A HYAL1 CISH IL1A ACTR3 ITGA4 DOK1 FN1 IL1R2 IL1R1 IL1RL1 IL18R1 IL18R…
27	Up regulated	1.3501e-19	224	Response to cytokine	GCLC CD38 UPF1 SLC25A5 SPPL2B TNFRSF12A CCL26 NOS2 IL32 CD4 BTK WAS SLC11A1 CD74 PSMA4 HSPA5 TNFRSF9 CYBA TRAF1 IL17RB YBX3 CASP8 CNN2 TFRC PTGS2 TXK TOLLIP KEAP1 IL12RB2 GSTP1 TXLNA SNX10 MMP2 GNAO1 KHSRP BIRC5 ICAM1 MUL1 IL11 TREM2 JAK2 IL12RB1 OSM GGT5 PSMA7 HCK SAMHD1 TLE4 TNFSF8 DOCK8 DDX58 RAPGEF1 SPOCK2 MAP3K8 SRF VEGFA LOX LMNB1 IL4 IL5 DPYSL3 BCL6 CD86 WNT5A HYAL1 CISH MAPKAPK3 IL1A ACTR…
28	Up regulated	5.90464e-19	161	Cytokine-mediated signaling pathway	SPPL2B TNFRSF12A CCL26 NOS2 IL32 CD4 CD74 PSMA4 TNFRSF9 TRAF1 IL17RB CASP8 CNN2 PTGS2 TXK TOLLIP IL12RB2 GSTP1 TXLNA MMP2 BIRC5 ICAM1 MUL1 IL11 TREM2 JAK2 IL12RB1 OSM PSMA7 HCK SAMHD1 TNFSF8 RAPGEF1 MAP3K8 VEGFA LMNB1 IL4 IL5 BCL6 CD86 WNT5A CISH IL1A DOK1 FN1 IL1R2 IL1R1 IL1RL1 IL18R1 IL18RAP SDC1 OPRD1 CAPZA1 TRIM62 TWIST1 NMI ZBP1 IL9R F13A1 CDKN1A MT2A IL1B IL37 TNFSF9 CCR7 IRF3 STAT5A PLVAP …
29	Up regulated	1.90426e-18	334	Positive regulation of response to stimulus	FGR CASP10 CD38 TNFRSF12A CCL26 GIPR CD4 BTK PLAUR PPP5C TYROBP DDX11 WAS BID SLC11A1 MARCO CD74 CTNS RTN4R PSMA4 PARP3 LCP2 CTNNA1 GUCA1A FOXP3 CYBA CYFIP2 TRAF1 CDH3 SPHK2 CASP8 ABCA7 PRKCQ ATP6AP1 TFRC FCGR2B PVR XRCC1 TP63 PTGS2 TXK ACTB PAG1 ICAM3 P2RY10 NDC80 LRP2 P2RX5 RRAGB SSH1 FCN1 AKR1B1 WNT11 LAT2 TRIP6 BAX CASS4 FKBP1A SNX5 FUS YPEL3 ICAM1 MUL1 CD209 NLRC4 IL11 TREM2 JAK2 IL12RB1 NRP…

## Sheet: GSE179265_KEGG
Unnamed: 0	Direction	adj.Pval	nGenes	Pathways	Genes
1	Down regulated	0.000191531	10	Salivary secretion	SLC12A2 LYZ PLCB4 ADCY8 KCNMA1 LPO DMBT1 STATH HTN3 HTN1
2	Down regulated	0.00105416	13	CAMP signaling pathway	ATP2A3 ADCYAP1R1 RAPGEF3 SOX9 PPP1R1B GRIA1 ADCY8 NPY1R HTR4 CNGA1 PLN RYR2 GRIN3A
3	Down regulated	0.00607941	9	Pancreatic secretion	RAB27B SLC12A2 ATP2A3 PLCB4 ADCY8 KCNMA1 PLA2G2A RYR2 PRSS1
4	Up regulated	1.19338e-06	32	AGE-RAGE signaling pathway in diabetic complications	NOX4 BAX MMP2 ICAM1 JAK2 SERPINE1 VEGFA IL1A FN1 PLCD4 IL1B STAT5A NFATC1 DIAPH1 RAC1 IL6 PIM1 PLCB2 PRKCD CASP3 COL1A2 NOS3 CYBB PRKCB SMAD3 COL4A1 MAPK12 COL4A6 PLCG2 NRAS AGER HRAS
5	Up regulated	1.28461e-06	32	Hematopoietic cell lineage	CD38 ITGA3 ITGA2B CD9 CD4 TFRC IL11 IL4 IL5 IL1A ITGA4 IL1R2 IL1R1 IL9R IL1B IL6 CD1D CD1A CD1C CD1B CD1E CSF2 IL3RA EPOR CSF2RA CR1 HLA-DPA1 HLA-DOA HLA-DQA2 HLA-DPB1 HLA-DMA HLA-DRA
6	Up regulated	1.28461e-06	32	Leukocyte transendothelial migration	CD99 ITGAL CLDN11 CTNNA1 CYBA GNAI3 TXK ACTB MMP2 PXN ICAM1 MYL9 MYL12A CLDN15 ITK GNAI2 ITGA4 NCF2 VASP RAC1 VAV1 THY1 NCF1 CLDN1 CYBB PRKCB CTNNB1 MAPK12 PLCG2 SIPA1 ACTN4 BCAR1
7	Up regulated	4.19543e-06	32	Osteoclast differentiation	BTK TYROBP LCP2 CYBA FCGR2B FOSL2 SIRPG TREM2 SIRPB1 IL1A IL1R1 FHL2 NCF2 IL1B JUND NFATC1 RAC1 FCGR2A NCF1 TNFRSF11B SYK FOSL1 GRB2 SOCS1 MAPK12 PLCG2 SIRPA FCGR3A LILRB2 LILRB3 LILRA5 LILRB4
8	Up regulated	4.19543e-06	45	Focal adhesion	ITGA3 ITGA2B TNC ACTB PXN LAMB1 MYL9 MYL12A RAPGEF1 VEGFA LAMA4 PDGFRB ITGB6 ITGA4 FN1 PPP1R12C VASP LAMA5 DIAPH1 RAC1 TLN1 THBS1 PAK6 VAV1 COL6A1 COL6A2 PIP5K1A COL6A3 COL1A2 PRKCB CTNNB1 GRB2 SHC4 THBS2 COL4A1 PARVB LAMB3 FLNA SRC PDGFA COL4A6 COL6A6 HRAS ACTN4 BCAR1
9	Up regulated	1.12458e-05	29	Apoptosis	CASP10 CAPN1 BID PARP3 TRAF1 CASP8 ACTB BAX BIRC5 GADD45B CTSZ LMNB1 GADD45A TUBA1B CTSV MCL1 PARP1 CTSS CASP3 ENDOG TUBA1A TUBA1C DDIT3 IL3RA MAP3K5 NTRK1 NRAS DAXX HRAS
10	Up regulated	3.40189e-05	55	Cytokine-cytokine receptor interaction	TNFRSF12A CCL26 IL32 CD4 TNFRSF9 RELT IL17RB IL12RB2 IL11 IL12RB1 OSM BMP7 TNFSF8 IL4 IL5 IL1A ACVR1 IL1R2 IL1R1 IL1RL1 IL18R1 IL18RAP IL9R IL1B IL37 TNFSF9 CCR7 GDF15 IL6 IL10 XCL1 IL24 CXCL1 CCR1 CSF2 IL31RA TNFRSF11B CLCF1 IL17RA IL3RA TNFRSF4 TNFRSF18 EPOR IL1RAP CSF2RA CRLF2 TNFRSF25 LTB LTA CCL23 CCL3L3 CCL4 CCL18 CCL3 CCL4L2
11	Up regulated	3.40189e-05	39	Chemokine signaling pathway	FGR CCL26 WAS GNAI3 PXN JAK2 HCK ITK GNAI2 PREX1 CCR7 RAC1 PLCB2 VAV1 XCL1 TIAM1 NCF1 CXCL1 CCR1 PRKCD PRKCB GRB2 SHC4 GNG2 SRC PLCG2 GRK6 GRK5 NRAS CCL23 PIK3R6 HRAS CCL3L3 CCL4 CCL18 CCL3 CCL4L2 GNG4 BCAR1
12	Up regulated	6.43736e-05	36	Tuberculosis	CASP10 NOS2 BID CD74 ATP6V1H SPHK2 CASP8 ATP6AP1 FCGR2B BAX CD209 JAK2 IL1A IL1B IL6 IL10 BCL10 FCGR2A CTSS CASP3 SYK NOD2 PLK3 CARD9 MAPK12 SRC CALM1 CR1 FCGR3A HLA-DPA1 HLA-DOA HLA-DQA2 HLA-DPB1 HLA-DMA HLA-DRA LSP1
13	Up regulated	9.39046e-05	20	Inflammatory bowel disease	FOXP3 IL12RB2 IL12RB1 IL4 IL5 IL1A IL18RAP IL1B NFATC1 IL6 IL10 STAT6 SMAD3 NOD2 HLA-DPA1 HLA-DOA HLA-DQA2 HLA-DPB1 HLA-DMA HLA-DRA
14	Up regulated	0.000124768	23	Leishmaniasis	NOS2 CYBA PTGS2 JAK2 IL4 IL1A ITGA4 NCF2 IL1B IL10 FCGR2A NCF1 CYBB PRKCB MAPK12 CR1 FCGR3A HLA-DPA1 HLA-DOA HLA-DQA2 HLA-DPB1 HLA-DMA HLA-DRA
15	Up regulated	0.000124768	24	Rheumatoid arthritis	ITGAL ATP6V1H ATP6AP1 ICAM1 IL11 VEGFA ATP6V0E1 CD86 IL1A IL1B IL6 CTLA4 CXCL1 CSF2 MMP1 LTB HLA-DPA1 HLA-DOA HLA-DQA2 HLA-DPB1 HLA-DMA HLA-DRA CCL3L3 CCL3
16	Up regulated	0.000130068	20	B cell receptor signaling pathway	BTK DAPP1 FCGR2B NFATC1 RAC1 CD72 VAV1 BCL10 SYK PRKCB GRB2 IFITM1 PLCG2 CARD11 NRAS LILRB2 HRAS LILRB3 LILRA5 LILRB4
17	Up regulated	0.000151711	35	Phagosome	MARCO ATP6V1H CYBA SEC61A2 ATP6AP1 TFRC FCGR2B ACTB CD209 ATP6V0E1 NCF2 TUBA1B RAC1 TUBB2B THBS1 FCGR2A COLEC12 NCF1 CTSS CYBB TUBA1A TUBA1C TUBB6 THBS2 TUBB4B FCGR3A TAP2 HLA-DPA1 HLA-DOA HLA-DQA2 TUBB HLA-DPB1 HLA-DMA FCAR HLA-DRA
18	Up regulated	0.000151711	28	Toxoplasmosis	NOS2 CASP8 GNAI3 GNAO1 LAMB1 JAK2 BIRC7 PPIF LAMA4 GNAI2 LDLR LAMA5 IL10 CASP3 SOCS1 MAPK12 LAMB3 HLA-DPA1 HLA-DOA HLA-DQA2 HSPA1L HLA-DPB1 IRGM HSPA1A HLA-DMA ALOX5 PIK3R6 HLA-DRA
